# Supplementary material for: A Synthetic Biology Approach for Vaccine Candidate Design against Delta Strain of SARS-CoV-2 Revealed Disruption of Favored Codon Pair as a Better Strategy over Using Rare Codons
Source: Vaccines (Basel). 2023 Feb 20;11(2):487. doi: 10.3390/vaccines11020487 (PMC9967482; doi:10.3390/vaccines11020487)
Supplement: Supplementary file 1 [file vaccines-11-00487-s001.zip]

Archive with 1 entries (1 files):
- vaccines-2152433-supplementary.xlsx
