# Supplementary material for: A Synthetic Biology Approach for Vaccine Candidate Design against Delta Strain of SARS-CoV-2 Revealed Disruption of Favored Codon Pair as a Better Strategy over Using Rare Codons
Source: Vaccines (Basel). 2023 Feb 20;11(2):487. doi: 10.3390/vaccines11020487 (PMC9967482; doi:10.3390/vaccines11020487)
Supplement: Supplementary file 1 [file vaccines-11-00487-s001.zip › vaccines-2152433-supplementary.xlsx]

## Sheet: Sheet1
E	13289 codon pair		np	AAA-AAG	387	0.476977	M	AAA-AAG	189	0.4472	S	AAA-AAC	582	0.236132
AAA-AAT	164	1.2341		AAA-AAT	1	0.0012325		AAA-AAT	5	0.0118307		AAA-AAG	388	0.157422
AAA-CCT	164	1.2341		AAA-ACA	194	0.239105		AAA-CAA	1	0.00236614		AAA-AAT	194	0.0787108
AAC-GTG	164	1.2341		AAA-ATG	387	0.476977		AAA-GAA	188	0.444834		AAA-ACA	195	0.0791165
AAT-AGC	194	1.45985		AAA-ATT	1	0.0012325		AAA-GTT	5	0.0118307		AAA-AGA	194	0.0787108
AAT-ATT	164	1.2341		AAA-CAA	388	0.478209		AAA-TAT	5	0.0118307		AAA-AGT	194	0.0787108
AAT-CTG	164	1.2341		AAA-CAG	194	0.239105		AAA-TTA	189	0.4472		AAA-ATA	194	0.0787108
AAT-TCT	164	1.2341		AAA-CAT	195	0.240337		AAA-TTG	189	0.4472		AAA-ATG	194	0.0787108
ACA-CTA	191	1.43728		AAA-CGA	86	0.105995		AAC-ACA	188	0.444834		AAA-ATT	194	0.0787108
ACA-GGT	121	0.910528		AAA-CGT	194	0.239105		AAC-AGG	189	0.4472		AAA-CAA	582	0.236132
ACG-TTA	194	1.45985		AAA-GAC	194	0.239105		AAC-ATT	188	0.444834		AAA-CAG	194	0.0787108
ACT-GCG	183	1.37708		AAA-GAT	773	0.952721		AAC-CTA	189	0.4472		AAA-CCA	192	0.0778993
AGA-GTT	163	1.22658		AAA-GCA	194	0.239105		AAC-CTC	5	0.0118307		AAA-CCT	327	0.132672
AGC-GTA	194	1.45985		AAA-GGC	387	0.476977		AAC-GGT	189	0.4472		AAA-CGT	3	0.00121718
AGT-ATT	1	0.00752502		AAA-GGT	1	0.0012325		AAC-GTG	189	0.4472		AAA-CTT	194	0.0787108
AGT-CTT	163	1.22658		AAA-TAT	1	0.0012325		AAC-TAT	189	0.4472		AAA-GAA	194	0.0787108
ATA-GGT	73	0.549327		AAA-TCT	194	0.239105		AAG-CTC	189	0.4472		AAA-GAT	191	0.0774936
ATA-GTT	194	1.45985		AAA-TGC	1	0.0012325		AAG-GAC	189	0.4472		AAA-GCA	194	0.0787108
ATC-CTT	191	1.43728		AAA-TTC	194	0.239105		AAG-TCA	5	0.0118307		AAA-GGA	386	0.15661
ATG-TAC	194	1.45985		AAA-TTG	194	0.239105		AAG-TTA	189	0.4472		AAA-GGC	4	0.0016229
ATT-GCT	1	0.00752502		AAC-AAA	194	0.239105		AAT-AAA	5	0.0118307		AAA-GGT	4	0.0016229
ATT-GTA	1	0.00752502		AAC-AAT	193	0.237872		AAT-ACA	1	0.00236614		AAA-GTC	194	0.0787108
ATT-GTT	164	1.2341		AAC-ACC	194	0.239105		AAT-AGG	189	0.4472		AAA-GTG	194	0.0787108
CCT-AGA	1	0.00752502		AAC-AGT	194	0.239105		AAT-ATT	190	0.449566		AAA-GTT	388	0.157422
CCT-GAT	161	1.21153		AAC-CAG	386	0.475744		AAT-CCA	189	0.4472		AAA-TAT	391	0.158639
CCT-TCT	164	1.2341		AAC-CAT	1	0.0012325		AAT-CTT	5	0.0118307		AAA-TCC	194	0.0787108
CGA-TTG	164	1.2341		AAG-AAA	388	0.478209		AAT-TGG	189	0.4472		AAA-TCT	1	0.000405726
CGT-GTT	163	1.22658		AAG-AAG	582	0.717314		AAT-TTA	5	0.0118307		AAA-TGG	194	0.0787108
CGT-TTT	1	0.00752502		AAG-CAT	194	0.239105		ACA-GAC	188	0.444834		AAA-TGT	194	0.0787108
CTA-GCC	191	1.43728		AAG-CCT	194	0.239105		ACA-TAC	1	0.00236614		AAA-TTA	580	0.235321
CTA-GTT	191	1.43728		AAG-GAA	194	0.239105		ACA-TCA	189	0.4472		AAA-TTG	194	0.0787108
CTG-AAT	164	1.2341		AAG-GAC	193	0.237872		ACA-TGG	188	0.444834		AAA-TTT	207	0.0839852
CTG-GTC	148	1.1137		AAG-GCT	194	0.239105		ACC-AGA	189	0.4472		AAC-AAA	779	0.31606
CTG-GTT	1	0.00752502		AAT-AAG	194	0.239105		ACC-GCA	141	0.333625		AAC-AAC	581	0.235727
CTT-ACT	191	1.43728		AAT-AAT	195	0.240337		ACC-GGT	189	0.4472		AAC-AAG	3	0.00121718
CTT-CGA	164	1.2341		AAT-ACA	194	0.239105		ACC-GTT	189	0.4472		AAC-AAT	191	0.0774936
CTT-CTG	149	1.12123		AAT-ACT	194	0.239105		ACG-CGT	189	0.4472		AAC-ACA	388	0.157422
CTT-CTT	194	1.45985		AAT-AGC	194	0.239105		ACG-CTT	189	0.4472		AAC-ACC	194	0.0787108
CTT-GAT	2	0.01505		AAT-ATA	1	0.0012325		ACT-AAC	188	0.444834		AAC-ACG	194	0.0787108
CTT-GCT	190	1.42975		AAT-CAG	192	0.23664		ACT-AAT	1	0.00236614		AAC-AGG	194	0.0787108
CTT-GTA	163	1.22658		AAT-CAT	1	0.0012325		ACT-ATA	5	0.0118307		AAC-ATA	193	0.078305
CTT-TTG	14	0.10535		AAT-CCT	194	0.239105		ACT-ATT	378	0.894399		AAC-ATC	194	0.0787108
CTT-TTT	194	1.45985		AAT-CTG	1	0.0012325		ACT-GAG	5	0.0118307		AAC-ATT	194	0.0787108
GAA-GAG	194	1.45985		AAT-GAC	1	0.0012325		ACT-GTT	189	0.4472		AAC-CAA	577	0.234104
GAG-ACA	121	0.910528		AAT-GCA	194	0.239105		ACT-TGT	3	0.00709841		AAC-CAG	194	0.0787108
GAG-ATA	73	0.549327		AAT-GCT	194	0.239105		ACT-TTA	189	0.4472		AAC-CAT	3	0.00121718
GAT-CTT	163	1.22658		AAT-GGA	339	0.417817		ACT-TTC	1	0.00236614		AAC-CCT	194	0.0787108
GCC-ATC	191	1.43728		AAT-GGC	194	0.239105		ACT-TTT	5	0.0118307		AAC-CGT	190	0.0770879
GCG-CTT	164	1.2341		AAT-GGT	49	0.0603924		AGA-ATA	189	0.4472		AAC-GCC	194	0.0787108
GCG-TAC	164	1.2341		AAT-GTA	193	0.237872		AGA-CCG	189	0.4472		AAC-GCT	194	0.0787108
GCT-TTC	191	1.43728		AAT-TCA	194	0.239105		AGA-CTG	189	0.4472		AAC-GGC	192	0.0778993
GGT-ACG	194	1.45985		AAT-TTC	194	0.239105		AGC-AGT	189	0.4472		AAC-TCA	194	0.0787108
GTA-AAA	164	1.2341		AAT-TTT	194	0.239105		AGC-TAC	189	0.4472		AAC-TCT	194	0.0787108
GTA-CTT	194	1.45985		ACA-ACA	194	0.239105		AGG-AAT	189	0.4472		AAC-TGC	194	0.0787108
GTA-TTC	191	1.43728		ACA-CAA	191	0.235407		AGG-ATT	189	0.4472		AAC-TGT	388	0.157422
GTC-TAA	161	1.21153		ACA-CAG	1	0.0012325		AGG-TTT	189	0.4472		AAC-TTC	386	0.15661
GTC-TGA	1	0.00752502		ACA-CCA	193	0.237872		AGT-AGC	189	0.4472		AAC-TTG	194	0.0787108
GTG-AGT	164	1.2341		ACA-CCT	193	0.237872		AGT-CGC	189	0.4472		AAC-TTT	196	0.0795222
GTG-GTA	191	1.43728		ACA-CTG	1	0.0012325		AGT-GAA	189	0.4472		AAG-AAC	194	0.0787108
GTT-AAA	163	1.22658		ACA-CTT	1	0.0012325		AGT-GAC	189	0.4472		AAG-AAG	1	0.000405726
GTT-AAC	164	1.2341		ACA-GAA	1	0.0012325		ATA-AAC	5	0.0118307		AAG-AAT	582	0.236132
GTT-AAT	194	1.45985		ACA-GAG	193	0.237872		ATA-AAT	189	0.4472		AAG-ACA	194	0.0787108
GTT-ACA	191	1.43728		ACA-GGT	194	0.239105		ATA-ACC	1	0.00236614		AAG-ACC	194	0.0787108
GTT-CCT	161	1.21153		ACA-TCA	1	0.0012325		ATA-ATT	194	0.45903		AAG-AGA	194	0.0787108
GTT-CTT	2	0.01505		ACA-TTC	194	0.239105		ATA-GCA	5	0.0118307		AAG-AGG	386	0.15661
GTT-TAA	1	0.00752502		ACA-TTG	193	0.237872		ATA-GGT	189	0.4472		AAG-ATT	189	0.0766821
GTT-TAC	163	1.22658		ACC-AAT	194	0.239105		ATA-TGG	1	0.00236614		AAG-CAC	194	0.0787108
GTT-TAT	1	0.00752502		ACC-AGA	194	0.239105		ATA-TTA	5	0.0118307		AAG-CCA	1	0.000405726
GTT-TCG	194	1.45985		ACC-CAA	193	0.237872		ATC-AAG	189	0.4472		AAG-CTT	3	0.00121718
TAC-GTT	164	1.2341		ACC-CGC	193	0.237872		ATC-ACC	187	0.442467		AAG-GAG	194	0.0787108
TAC-TCA	194	1.45985		ACC-CGT	2	0.002465		ATC-ACT	189	0.4472		AAG-GGC	386	0.15661
TAC-TCT	163	1.22658		ACC-GCT	193	0.237872		ATC-ATA	5	0.0118307		AAG-GTT	194	0.0787108
TAC-TGC	164	1.2341		ACC-GGG	1	0.0012325		ATC-CTT	188	0.444834		AAG-TAT	194	0.0787108
TAT-TCT	1	0.00752502		ACC-TAC	192	0.23664		ATC-GCA	48	0.113575		AAG-TCT	582	0.236132
TCA-TTC	190	1.42975		ACC-TAT	2	0.002465		ATC-GGA	189	0.4472		AAG-TGT	388	0.157422
TCA-TTT	4	0.0301001		ACC-TCT	1	0.0012325		ATG-CGG	5	0.0118307		AAG-TTT	378	0.153364
TCG-GAA	194	1.45985		ACG-GTG	1	0.0012325		ATG-GAG	5	0.0118307		AAT-AAC	389	0.157827
TCT-AGA	163	1.22658		ACG-TGG	193	0.237872		ATG-GCA	189	0.4472		AAT-AAT	194	0.0787108
TCT-CCT	1	0.00752502		ACG-TTT	194	0.239105		ATG-GCT	189	0.4472		AAT-ACT	194	0.0787108
TCT-CGT	164	1.2341		ACT-AAA	194	0.239105		ATG-TGG	378	0.894399		AAT-AGT	194	0.0787108
TCT-TCT	163	1.22658		ACT-AAG	194	0.239105		ATG-TTT	5	0.0118307		AAT-ATA	1	0.000405726
TCT-TTT	164	1.2341		ACT-CAA	389	0.479442		ATT-AAA	5	0.0118307		AAT-ATT	393	0.15945
TGC-AAT	164	1.2341		ACT-CAG	193	0.237872		ATT-AAG	189	0.4472		AAT-CAA	3	0.00121718
TGC-TGC	164	1.2341		ACT-CCA	192	0.23664		ATT-ACC	190	0.449566		AAT-CAT	196	0.0795222
TGT-GCG	164	1.2341		ACT-CTT	194	0.239105		ATT-ATG	5	0.0118307		AAT-CGT	1	0.000405726
TTA-ATA	194	1.45985		ACT-GAG	193	0.237872		ATT-ATT	5	0.0118307		AAT-CTC	196	0.0795222
TTC-GTG	191	1.43728		ACT-GAT	195	0.240337		ATT-CTC	2	0.00473227		AAT-CTT	956	0.387874
TTC-GTT	190	1.42975		ACT-GCC	194	0.239105		ATT-CTG	188	0.444834		AAT-GAA	388	0.157422
TTC-TTG	191	1.43728		ACT-GCG	194	0.239105		ATT-CTT	189	0.4472		AAT-GAG	194	0.0787108
TTG-CTA	191	1.43728		ACT-GGC	192	0.23664		ATT-GAT	3	0.00709841		AAT-GAT	775	0.314437
TTG-GTC	14	0.10535		ACT-GGG	193	0.237872		ATT-GCT	756	1.7888		AAT-GCA	194	0.0787108
TTG-TGT	164	1.2341		ACT-GTC	194	0.239105		ATT-GGC	189	0.4472		AAT-GCT	194	0.0787108
TTT-AAA	1	0.00752502		ACT-GTG	192	0.23664		ATT-TGG	5	0.0118307		AAT-GGA	194	0.0787108
TTT-ATT	1	0.00752502		ACT-TCA	2	0.002465		ATT-TGT	189	0.4472		AAT-GGC	194	0.0787108
TTT-CTT	192	1.4448		ACT-TCT	191	0.235407		ATT-TTC	184	0.435369		AAT-GGT	930	0.377325
TTT-GTT	4	0.0301001		ACT-TGG	1	0.0012325		ATT-TTG	1	0.00236614		AAT-GTC	194	0.0787108
TTT-TAC	164	1.2341		ACT-TTT	2	0.002465		ATT-TTT	4	0.00946454		AAT-GTG	127	0.0515272
				AGA-AAT	194	0.239105		CAA-ATC	1	0.00236614		AAT-GTT	778	0.315655
				AGA-ATG	194	0.239105		CAA-CCA	5	0.0118307		AAT-TAC	194	0.0787108
				AGA-CAA	194	0.239105		CAA-TGG	186	0.440101		AAT-TAT	387	0.157016
				AGA-CAG	194	0.239105		CAA-TTA	5	0.0118307		AAT-TCA	193	0.078305
				AGA-CGA	194	0.239105		CAA-TTT	189	0.4472		AAT-TCC	191	0.0774936
				AGA-CGT	194	0.239105		CAC-CAT	189	0.4472		AAT-TCT	578	0.234509
				AGA-GCT	194	0.239105		CAG-CGT	189	0.4472		AAT-TGC	194	0.0787108
				AGA-GGC	194	0.239105		CAG-GTT	5	0.0118307		AAT-TGT	194	0.0787108
				AGA-TGG	194	0.239105		CAG-TAA	189	0.4472		AAT-TTA	387	0.157016
				AGA-TTG	194	0.239105		CAT-CTA	189	0.4472		AAT-TTC	389	0.157827
				AGC-AAA	194	0.239105		CAT-CTC	5	0.0118307		AAT-TTG	194	0.0787108
				AGC-AGA	194	0.239105		CAT-CTT	189	0.4472		AAT-TTT	784	0.318089
				AGC-AGT	554	0.682804		CAT-GGC	189	0.4472		ACA-AAC	194	0.0787108
				AGC-CGT	21	0.0258825		CAT-TCC	189	0.4472		ACA-AAG	194	0.0787108
				AGC-GCC	1	0.0012325		CCA-ATG	5	0.0118307		ACA-AAT	354	0.143627
				AGC-GCT	193	0.237872		CCA-CTC	189	0.4472		ACA-ACC	62	0.025155
				AGG-GGA	2	0.002465		CCA-GAA	189	0.4472		ACA-ACT	195	0.0791165
				AGT-AAA	86	0.105995		CCA-GTA	188	0.444834		ACA-AGC	1	0.000405726
				AGT-AAC	194	0.239105		CCG-CTT	189	0.4472		ACA-ATC	194	0.0787108
				AGT-AGG	2	0.002465		CCG-GTA	1	0.00236614		ACA-ATG	194	0.0787108
				AGT-AGT	7	0.00862749		CCT-AAA	189	0.4472		ACA-ATT	192	0.0778993
				AGT-ATG	106	0.130645		CGA-ACG	189	0.4472		ACA-CAA	388	0.157422
				AGT-CAA	194	0.239105		CGC-TAC	189	0.4472		ACA-CAC	228	0.0925054
				AGT-CCA	388	0.478209		CGC-TGT	189	0.4472		ACA-CAG	194	0.0787108
				AGT-CGC	194	0.239105		CGG-ACT	5	0.0118307		ACA-CCA	578	0.234509
				AGT-GCT	173	0.213222		CGT-ACG	189	0.4472		ACA-CCG	4	0.0016229
				AGT-GGG	145	0.178712		CGT-ATT	189	0.4472		ACA-CCT	61	0.0247493
				AGT-TCA	193	0.237872		CGT-GGA	189	0.4472		ACA-CGT	381	0.154581
				AGT-TTA	1	0.0012325		CGT-GTA	189	0.4472		ACA-CTT	388	0.157422
				ATA-ACA	1	0.0012325		CGT-TCC	189	0.4472		ACA-GAA	579	0.234915
				ATA-CAA	2	0.002465		CTA-ACT	5	0.0118307		ACA-GAC	160	0.0649161
				ATA-TGG	194	0.239105		CTA-ATT	5	0.0118307		ACA-GAT	388	0.157422
				ATC-AAA	194	0.239105		CTA-CAA	189	0.4472		ACA-GCA	194	0.0787108
				ATC-AGA	192	0.23664		CTA-CTC	1	0.00236614		ACA-GCT	193	0.078305
				ATC-ATA	194	0.239105		CTA-GAA	189	0.4472		ACA-GGC	580	0.235321
				ATC-GTG	194	0.239105		CTA-GGA	189	0.4472		ACA-GGT	388	0.157422
				ATG-AAA	194	0.239105		CTA-GTA	189	0.4472		ACA-GTT	194	0.0787108
				ATG-AGC	187	0.230477		CTA-TTC	188	0.444834		ACA-TAA	192	0.0778993
				ATG-AGT	7	0.00862749		CTC-AAC	189	0.4472		ACA-TAT	194	0.0787108
				ATG-GAA	194	0.239105		CTC-AGC	189	0.4472		ACA-TCA	388	0.157422
				ATG-GCT	193	0.237872		CTC-ATA	5	0.0118307		ACA-TTT	194	0.0787108
				ATG-GGA	106	0.130645		CTC-CAT	189	0.4472		ACC-AAG	194	0.0787108
				ATG-TCG	193	0.237872		CTC-CTT	190	0.449566		ACC-AAT	194	0.0787108
				ATG-TCT	353	0.435072		CTC-GTA	189	0.4472		ACC-ACA	192	0.0778993
				ATG-TTT	36	0.0443699		CTC-GTT	5	0.0118307		ACC-ACG	1	0.000405726
				ATT-AAC	194	0.239105		CTC-TAA	2	0.00473227		ACC-ACT	1	0.000405726
				ATT-ACG	194	0.239105		CTC-TGG	189	0.4472		ACC-AGA	387	0.157016
				ATT-AGA	2	0.002465		CTG-ACC	188	0.444834		ACC-AGT	192	0.0778993
				ATT-CGT	194	0.239105		CTG-CCT	188	0.444834		ACC-ATC	1	0.000405726
				ATT-GAC	194	0.239105		CTG-TTA	189	0.4472		ACC-ATT	193	0.078305
				ATT-GCA	194	0.239105		CTG-TTT	189	0.4472		ACC-CAA	194	0.0787108
				ATT-GGC	584	0.719779		CTT-AAA	189	0.4472		ACC-CAG	194	0.0787108
				ATT-GTG	1	0.0012325		CTT-ACA	188	0.444834		ACC-TTT	194	0.0787108
				ATT-TCT	2	0.002465		CTT-ATA	1	0.00236614		ACG-AGG	1	0.000405726
				ATT-TTG	194	0.239105		CTT-CCT	1	0.00236614		ACG-CCT	194	0.0787108
				CAA-AAA	194	0.239105		CTT-CGT	378	0.894399		ACG-CTT	194	0.0787108
				CAA-AAT	193	0.237872		CTT-CTA	378	0.894399		ACG-GAA	11	0.00446298
				CAA-ACC	193	0.237872		CTT-CTC	189	0.4472		ACG-GGT	1	0.000405726
				CAA-ACG	1	0.0012325		CTT-GAA	189	0.4472		ACG-TTG	194	0.0787108
				CAA-ACT	387	0.476977		CTT-GAT	5	0.0118307		ACT-AAA	389	0.157827
				CAA-ATT	389	0.479442		CTT-GCT	189	0.4472		ACT-AAG	196	0.0795222
				CAA-CAA	776	0.956419		CTT-GTA	378	0.894399		ACT-AAT	1119	0.454007
				CAA-CAT	194	0.239105		CTT-TCT	189	0.4472		ACT-ACA	195	0.0791165
				CAA-CGT	194	0.239105		GAA-ACT	189	0.4472		ACT-ACG	1	0.000405726
				CAA-CTT	193	0.237872		GAA-AGT	189	0.4472		ACT-ACT	375	0.152147
				CAA-GAT	1	0.0012325		GAA-ATC	188	0.444834		ACT-AGA	1	0.000405726
				CAA-GCC	387	0.476977		GAA-CAA	186	0.440101		ACT-AGG	194	0.0787108
				CAA-GCT	193	0.237872		GAA-CTC	189	0.4472		ACT-ATG	194	0.0787108
				CAA-GGA	581	0.716082		GAA-GAA	3	0.00709841		ACT-ATT	194	0.0787108
				CAA-GGC	388	0.478209		GAA-GAG	194	0.45903		ACT-CAA	388	0.157422
				CAA-GGG	1	0.0012325		GAA-TGG	3	0.00709841		ACT-CAC	3	0.00121718
				CAA-GGT	194	0.239105		GAC-AAT	189	0.4472		ACT-CAG	385	0.156204
				CAA-GTC	194	0.239105		GAC-ATC	189	0.4472		ACT-CCT	384	0.155799
				CAA-TCC	195	0.240337		GAC-CAT	188	0.444834		ACT-GAA	389	0.157827
				CAA-TTG	194	0.239105		GAC-CTG	188	0.444834		ACT-GAG	336	0.136324
				CAA-TTT	195	0.240337		GAC-CTT	1	0.00236614		ACT-GAT	194	0.0787108
				CAC-ATT	193	0.237872		GAC-TCA	188	0.444834		ACT-GCA	1	0.000405726
				CAG-AAG	194	0.239105		GAC-TTT	5	0.0118307		ACT-GCT	194	0.0787108
				CAG-AAT	194	0.239105		GAG-AAT	5	0.0118307		ACT-GGA	386	0.15661
				CAG-AGA	193	0.237872		GAG-ATA	5	0.0118307		ACT-GTA	195	0.0791165
				CAG-CAA	194	0.239105		GAG-ATT	5	0.0118307		ACT-GTT	387	0.157016
				CAG-CGA	192	0.23664		GAG-CAA	5	0.0118307		ACT-TAT	233	0.0945341
				CAG-CTT	193	0.237872		GAG-CTT	189	0.4472		ACT-TCT	776	0.314843
				CAG-GAA	194	0.239105		GAT-GAA	5	0.0118307		ACT-TGG	388	0.157422
				CAG-GCC	193	0.237872		GAT-TAA	3	0.00709841		ACT-TTA	388	0.157422
				CAG-GCT	1	0.0012325		GAT-TAC	5	0.0118307		ACT-TTT	581	0.235727
				CAT-AGA	1	0.0012325		GAT-TCA	1	0.00236614		AGA-ACC	130	0.0527443
				CAT-ATT	194	0.239105		GAT-TCC	189	0.4472		AGA-ACT	194	0.0787108
				CAT-CAC	1	0.0012325		GCA-ATG	189	0.4472		AGA-AGT	194	0.0787108
				CAT-CGA	1	0.0012325		GCA-GAG	5	0.0118307		AGA-ATC	194	0.0787108
				CAT-CTT	1	0.0012325		GCA-GAT	189	0.4472		AGA-CAA	193	0.078305
				CAT-GGC	194	0.239105		GCA-GGT	189	0.4472		AGA-CTT	194	0.0787108
				CAT-TGG	194	0.239105		GCA-TAC	189	0.4472		AGA-GAC	388	0.157422
				CCA-AAA	387	0.476977		GCC-AAC	189	0.4472		AGA-GAT	194	0.0787108
				CCA-AAT	194	0.239105		GCC-TAT	189	0.4472		AGA-GCT	388	0.157422
				CCA-ACA	192	0.23664		GCG-CGT	189	0.4472		AGA-GGC	194	0.0787108
				CCA-AGA	194	0.239105		GCT-ACA	189	0.4472		AGA-GGT	194	0.0787108
				CCA-ATT	194	0.239105		GCT-ACC	141	0.333625		AGA-GTA	194	0.0787108
				CCA-CAG	7	0.00862749		GCT-ATC	48	0.113575		AGA-GTC	194	0.0787108
				CCA-CCA	192	0.23664		GCT-GCA	189	0.4472		AGA-GTT	258	0.104677
				CCA-GAA	388	0.478209		GCT-GCT	189	0.4472		AGA-TCC	194	0.0787108
				CCA-GAC	1	0.0012325		GCT-GGA	189	0.4472		AGA-TTG	194	0.0787108
				CCA-GAT	193	0.237872		GCT-GTG	189	0.4472		AGA-TTT	388	0.157422
				CCA-GGC	192	0.23664		GCT-GTT	189	0.4472		AGC-AAA	129	0.0523386
				CCA-TCA	2	0.002465		GCT-TCG	189	0.4472		AGC-AAC	194	0.0787108
				CCC-AAT	194	0.239105		GCT-TCT	189	0.4472		AGC-AAG	194	0.0787108
				CCC-AGC	193	0.237872		GCT-TGT	374	0.884935		AGC-AAT	194	0.0787108
				CCC-CAA	388	0.478209		GCT-TTG	189	0.4472		AGC-ACA	61	0.0247493
				CCC-CGC	143	0.176247		GGA-ATT	189	0.4472		AGC-CAA	1	0.000405726
				CCC-TAT	194	0.239105		GGA-CAC	189	0.4472		AGC-TCC	194	0.0787108
				CCC-TCA	194	0.239105		GGA-CAT	189	0.4472		AGG-AAG	388	0.157422
				CCG-CAA	194	0.239105		GGA-CGC	189	0.4472		AGG-AAT	194	0.0787108
				CCG-CAG	185	0.228012		GGA-GCT	378	0.894399		AGG-ACT	194	0.0787108
				CCT-AAA	194	0.239105		GGC-AAC	189	0.4472		AGG-GAA	193	0.078305
				CCT-AGC	1	0.0012325		GGC-ACT	189	0.4472		AGG-TCA	194	0.0787108
				CCT-CAA	194	0.239105		GGC-TTG	189	0.4472		AGG-TTG	194	0.0787108
				CCT-CGA	201	0.247732		GGT-ACT	189	0.4472		AGG-TTT	581	0.235727
				CCT-CGG	187	0.230477		GGT-GAC	188	0.444834		AGT-CAA	194	0.0787108
				CCT-GCT	578	0.712384		GGT-GAT	1	0.00236614		AGT-CAG	194	0.0787108
				CCT-TCG	191	0.235407		GGT-GGA	189	0.4472		AGT-CGG	1	0.000405726
				CCT-TCT	3	0.0036975		GGT-TTC	189	0.4472		AGT-GAA	1	0.000405726
				CCT-TTG	1	0.0012325		GGT-TTT	189	0.4472		AGT-GAG	64	0.0259664
				CGA-AAT	194	0.239105		GTA-ACT	189	0.4472		AGT-GAT	1	0.000405726
				CGA-ACT	86	0.105995		GTA-ATA	189	0.4472		AGT-GCA	194	0.0787108
				CGA-AGA	194	0.239105		GTA-ATC	189	0.4472		AGT-GCG	194	0.0787108
				CGA-ATT	194	0.239105		GTA-CAG	189	0.4472		AGT-GCT	194	0.0787108
				CGA-CAA	7	0.00862749		GTA-GCA	189	0.4472		AGT-GGA	130	0.0527443
				CGA-CCC	1	0.0012325		GTA-GGC	189	0.4472		AGT-GGT	2	0.000811451
				CGA-GGA	194	0.239105		GTC-CTT	1	0.00236614		AGT-GTA	194	0.0787108
				CGA-TCA	194	0.239105		GTG-ATC	188	0.444834		AGT-GTT	582	0.236132
				CGC-AAC	194	0.239105		GTG-CCA	189	0.4472		AGT-TAT	388	0.157422
				CGC-AAT	192	0.23664		GTG-CTT	188	0.444834		AGT-TGC	192	0.0778993
				CGC-AGT	145	0.178712		GTG-GTC	1	0.00236614		AGT-TGG	192	0.0778993
				CGC-ATT	388	0.478209		GTT-ACT	5	0.0118307		AGT-TGT	192	0.0778993
				CGG-CAA	187	0.230477		GTT-GAA	189	0.4472		AGT-TTC	2	0.000811451
				CGG-CCC	193	0.237872		GTT-GAC	5	0.0118307		AGT-TTG	195	0.0791165
				CGT-AAT	2	0.002465		GTT-GCT	189	0.4472		AGT-TTT	194	0.0787108
				CGT-ACT	194	0.239105		GTT-TAC	189	0.4472		ATA-AAA	194	0.0787108
				CGT-AGT	194	0.239105		GTT-TCC	5	0.0118307		ATA-AAC	1	0.000405726
				CGT-CGA	1	0.0012325		GTT-TGT	1	0.00236614		ATA-AAT	34	0.0137947
				CGT-CGG	193	0.237872		M	42263			ATA-ACA	194	0.0787108
				CGT-GCT	21	0.0258825		TAC-AAA	189	0.4472		ATA-ACC	1	0.000405726
				CGT-GGT	388	0.478209		TAC-AGA	189	0.4472		ATA-AGA	194	0.0787108
				CGT-TCA	1	0.0012325		TAC-AGG	189	0.4472		ATA-ATA	194	0.0787108
				CGT-TCC	193	0.237872		TAC-AGT	189	0.4472		ATA-CAT	151	0.0612646
				CTA-AAT	37	0.0456024		TAC-ATC	5	0.0118307		ATA-CCA	194	0.0787108
				CTA-ATC	192	0.23664		TAC-CAT	1	0.00236614		ATA-CCC	388	0.157422
				CTA-ATT	2	0.002465		TAC-TTC	188	0.444834		ATA-CGT	7	0.00284008
				CTA-CAA	194	0.239105		TAC-TTT	1	0.00236614		ATA-GAC	1	0.000405726
				CTA-GGA	194	0.239105		TAT-AAA	189	0.4472		ATA-GCT	580	0.235321
				CTC-ACT	194	0.239105		TAT-ATA	189	0.4472		ATA-GGA	194	0.0787108
				CTC-AGT	194	0.239105		TAT-GCC	189	0.4472		ATA-GGG	194	0.0787108
				CTC-CGC	50	0.0616249		TAT-TAC	189	0.4472		ATA-GGT	193	0.078305
				CTG-AAT	194	0.239105		TAT-TCT	5	0.0118307		ATA-GTA	190	0.0770879
				CTG-CAG	1	0.0012325		TCA-CGA	189	0.4472		ATA-GTG	2	0.000811451
				CTG-CAT	1	0.0012325		TCA-CTA	5	0.0118307		ATA-TAT	204	0.082768
				CTG-CCA	1	0.0012325		TCA-GGT	189	0.4472		ATA-TGC	194	0.0787108
				CTG-CGA	1	0.0012325		TCA-TTC	189	0.4472		ATA-TTA	196	0.0795222
				CTG-CTG	194	0.239105		TCC-AAC	189	0.4472		ATC-AAA	195	0.0791165
				CTG-CTT	194	0.239105		TCC-AGT	189	0.4472		ATC-ACA	195	0.0791165
				CTT-AAA	194	0.239105		TCC-ATG	189	0.4472		ATC-ACT	388	0.157422
				CTT-CCC	194	0.239105		TCC-ATT	5	0.0118307		ATC-AGA	194	0.0787108
				CTT-CCT	387	0.476977		TCG-CAG	189	0.4472		ATC-AGC	194	0.0787108
				CTT-CTT	194	0.239105		TCT-AAG	5	0.0118307		ATC-ATT	388	0.157422
				CTT-GAC	194	0.239105		TCT-CAA	5	0.0118307		ATC-CTT	192	0.0778993
				CTT-GAG	194	0.239105		TCT-TAT	189	0.4472		ATC-GAT	194	0.0787108
				CTT-GCT	195	0.240337		TCT-TTC	188	0.444834		ATC-GCT	194	0.0787108
				CTT-TCG	1	0.0012325		TCT-TTT	1	0.00236614		ATC-TAT	385	0.156204
				GAA-ACT	194	0.239105		TGG-AAC	189	0.4472		ATC-TCT	227	0.0920997
				GAA-CAA	194	0.239105		TGG-AAT	5	0.0118307		ATC-TTT	2	0.000811451
				GAA-CCT	1	0.0012325		TGG-ATA	1	0.00236614		ATG-ACC	386	0.15661
				GAA-CGC	145	0.178712		TGG-ATC	187	0.442467		ATG-ATT	194	0.0787108
				GAA-CTA	194	0.239105		TGG-ATT	190	0.449566		ATG-CAA	194	0.0787108
				GAA-GAC	91	0.112157		TGG-CCA	188	0.444834		ATG-CTT	192	0.0778993
				GAA-GCT	194	0.239105		TGG-CCG	1	0.00236614		ATG-GAA	185	0.0750592
				GAA-GGC	103	0.126947		TGG-CTC	189	0.4472		ATG-GAC	194	0.0787108
				GAA-GGG	194	0.239105		TGG-CTG	189	0.4472		ATG-GCT	194	0.0787108
				GAA-GTC	194	0.239105		TGG-TCA	189	0.4472		ATG-GTG	192	0.0778993
				GAC-AAA	388	0.478209		TGT-CTT	378	0.894399		ATG-TAC	194	0.0787108
				GAC-AGA	194	0.239105		TGT-GAC	189	0.4472		ATG-TCA	388	0.157422
				GAC-CAA	194	0.239105		TGT-TTT	189	0.4472		ATG-TCC	194	0.0787108
				GAC-CAG	194	0.239105		TTA-AAC	188	0.444834		ATG-TTT	194	0.0787108
				GAC-CTT	91	0.112157		TTA-AAT	1	0.00236614		ATT-AAA	388	0.157422
				GAC-GAC	1	0.0012325		TTA-ACT	4	0.00946454		ATT-AAC	194	0.0787108
				GAC-GCA	194	0.239105		TTA-ATT	188	0.444834		ATT-AAT	387	0.157016
				GAC-GGC	194	0.239105		TTA-CTA	5	0.0118307		ATT-ACA	581	0.235727
				GAC-GGT	194	0.239105		TTA-GAT	5	0.0118307		ATT-ACT	206	0.0835795
				GAC-TCA	193	0.237872		TTA-GCT	185	0.437735		ATT-AGA	388	0.157422
				GAG-AGC	194	0.239105		TTA-GTT	1	0.00236614		ATT-AGT	194	0.0787108
				GAG-CCT	193	0.237872		TTA-TCT	5	0.0118307		ATT-ATA	2	0.000811451
				GAG-GCT	194	0.239105		TTA-TGG	189	0.4472		ATT-ATG	192	0.0778993
				GAG-GGA	193	0.237872		TTC-AAT	189	0.4472		ATT-CAA	388	0.157422
				GAT-AAT	157	0.193502		TTC-AGA	188	0.444834		ATT-CAT	193	0.078305
				GAT-CAA	194	0.239105		TTC-ATT	188	0.444834		ATT-CCT	3	0.00121718
				GAT-CAC	191	0.235407		TTC-CTA	189	0.4472		ATT-CTA	194	0.0787108
				GAT-CAG	1	0.0012325		TTC-CTC	185	0.437735		ATT-CTT	194	0.0787108
				GAT-CCA	193	0.237872		TTC-CTT	188	0.444834		ATT-GAA	194	0.0787108
				GAT-CTC	194	0.239105		TTG-ACC	1	0.00236614		ATT-GAC	194	0.0787108
				GAT-GAA	88	0.10846		TTG-ATG	189	0.4472		ATT-GAG	52	0.0210977
				GAT-GAC	387	0.476977		TTG-CTT	190	0.449566		ATT-GAT	422	0.171216
				GAT-GAT	194	0.239105		TTG-GGA	189	0.4472		ATT-GCC	774	0.314032
				GAT-GCT	194	0.239105		TTG-TAT	189	0.4472		ATT-GCT	742	0.301048
				GAT-GGA	1	0.0012325		TTT-AAA	5	0.0118307		ATT-GGA	194	0.0787108
				GAT-TAC	195	0.240337		TTT-AGA	1	0.00236614		ATT-GGC	194	0.0787108
				GAT-TCA	194	0.239105		TTT-ATT	1	0.00236614		ATT-GGT	195	0.0791165
				GAT-TCG	1	0.0012325		TTT-CAG	5	0.0118307		ATT-GTC	194	0.0787108
				GAT-TTC	194	0.239105		TTT-CAT	5	0.0118307		ATT-GTT	388	0.157422
				GAT-TTG	194	0.239105		TTT-CTC	4	0.00946454		ATT-TAC	194	0.0787108
				GCA-ACC	1	0.0012325		TTT-GCC	189	0.4472		ATT-TAT	3	0.00121718
				GCA-ACT	194	0.239105		TTT-GCG	189	0.4472		ATT-TCA	388	0.157422
				GCA-ATC	193	0.237872		TTT-GCT	189	0.4472		ATT-TGG	192	0.0778993
				GCA-CAA	194	0.239105		TTT-GTG	188	0.444834		ATT-TGT	582	0.236132
				GCA-CCC	143	0.176247		TTT-TTG	190	0.449566		ATT-TTT	194	0.0787108
				GCA-CGA	1	0.0012325						CAA-AAA	400	0.16229
				GCA-CTC	50	0.0616249						CAA-AAG	182	0.0738421
				GCA-GAA	194	0.239105						CAA-AAT	318	0.129021
				GCA-GAT	193	0.237872						CAA-ACA	194	0.0787108
				GCA-TAC	387	0.476977						CAA-ACT	582	0.236132
				GCA-TAT	1	0.0012325						CAA-AGG	194	0.0787108
				GCC-ACT	194	0.239105						CAA-AGT	194	0.0787108
				GCC-ATC	194	0.239105						CAA-ATA	388	0.157422
				GCC-CCC	193	0.237872						CAA-ATC	388	0.157422
				GCC-CCT	1	0.0012325						CAA-ATG	194	0.0787108
				GCC-TAA	193	0.237872						CAA-ATT	388	0.157422
				GCC-TCA	1	0.0012325						CAA-CAA	388	0.157422
				GCC-TCT	193	0.237872						CAA-CCA	388	0.157422
				GCC-TTA	194	0.239105						CAA-CCC	190	0.0770879
				GCC-TTG	193	0.237872						CAA-CCT	389	0.157827
				GCC-TTT	1	0.0012325						CAA-CTT	388	0.157422
				GCG-CGA	188	0.23171						CAA-GAA	582	0.236132
				GCG-TCT	194	0.239105						CAA-GAC	387	0.157016
				GCG-TTC	193	0.237872						CAA-GAT	68	0.0275893
				GCT-AAC	384	0.473279						CAA-GCT	194	0.0787108
				GCT-AAT	1	0.0012325						CAA-GGT	1	0.000405726
				GCT-ACC	194	0.239105						CAA-GTC	194	0.0787108
				GCT-AGA	194	0.239105						CAA-TAC	194	0.0787108
				GCT-CGA	5	0.00616249						CAA-TAT	388	0.157422
				GCT-CTC	193	0.237872						CAA-TCA	386	0.15661
				GCT-CTT	194	0.239105						CAA-TCC	194	0.0787108
				GCT-GAC	193	0.237872						CAA-TCT	1	0.000405726
				GCT-GAG	194	0.239105						CAA-TTA	581	0.235727
				GCT-GAT	89	0.109692						CAA-TTT	582	0.236132
				GCT-GCA	386	0.475744						CAC-AAA	168	0.0681619
				GCT-GCT	388	0.478209						CAC-AAC	34	0.0137947
				GCT-GGA	194	0.239105						CAC-ACG	194	0.0787108
				GCT-GGC	193	0.237872						CAC-ACT	4	0.0016229
				GCT-GTA	2	0.002465						CAC-CAA	3	0.00121718
				GCT-TAT	106	0.130645						CAC-TGG	194	0.0787108
				GCT-TCA	193	0.237872						CAC-TTT	194	0.0787108
				GCT-TCT	194	0.239105						CAG-AAT	194	0.0787108
				GCT-TTC	193	0.237872						CAG-ACA	388	0.157422
				GCT-TTG	194	0.239105						CAG-ACT	380	0.154176
				GCT-TTT	2	0.002465						CAG-ATT	1	0.000405726
				GGA-AAT	193	0.237872						CAG-CCT	194	0.0787108
				GGA-ACA	194	0.239105						CAG-GAC	194	0.0787108
				GGA-ACC	1	0.0012325						CAG-GCC	194	0.0787108
				GGA-ACG	193	0.237872						CAG-GGT	582	0.236132
				GGA-ACT	495	0.610087						CAG-GTT	194	0.0787108
				GGA-ATG	194	0.239105						CAG-TAT	194	0.0787108
				GGA-ATT	1	0.0012325						CAG-TCA	194	0.0787108
				GGA-CAA	194	0.239105						CAG-TCC	194	0.0787108
				GGA-CCC	388	0.478209						CAG-TGT	194	0.0787108
				GGA-CTT	194	0.239105						CAT-AAA	26	0.0105489
				GGA-GAA	145	0.178712						CAT-AAT	4	0.0016229
				GGA-GCC	194	0.239105						CAT-ACA	194	0.0787108
				GGC-AAG	194	0.239105						CAT-ACT	3	0.00121718
				GGC-AAT	194	0.239105						CAT-AGA	194	0.0787108
				GGC-ACC	194	0.239105						CAT-CCA	1	0.000405726
				GGC-AGA	194	0.239105						CAT-CGG	37	0.0150118
				GGC-AGC	194	0.239105						CAT-CTT	194	0.0787108
				GGC-AGT	388	0.478209						CAT-GAT	194	0.0787108
				GGC-ATC	194	0.239105						CAT-GCA	388	0.157422
				GGC-ATG	194	0.239105						CAT-GCT	192	0.0778993
				GGC-CAA	387	0.476977						CAT-GGT	194	0.0787108
				GGC-CTT	103	0.126947						CAT-GTC	341	0.138352
				GGC-GGC	194	0.239105						CAT-GTG	194	0.0787108
				GGC-GGT	112	0.13804						CAT-GTT	2	0.000811451
				GGC-GTT	194	0.239105						CAT-TAC	192	0.0778993
				GGC-TAC	194	0.239105						CAT-TCA	191	0.0774936
				GGC-TGT	82	0.101065						CCA-ACA	194	0.0787108
				GGC-TTC	194	0.239105						CCA-AGC	193	0.078305
				GGG-AAT	1	0.0012325						CCA-ATA	193	0.078305
				GGG-AGC	194	0.239105						CCA-ATT	195	0.0791165
				GGG-CCA	194	0.239105						CCA-CAA	194	0.0787108
				GGG-GAC	194	0.239105						CCA-CAG	194	0.0787108
				GGG-GCA	1	0.0012325						CCA-CCA	194	0.0787108
				GGG-GCG	188	0.23171						CCA-CCT	194	0.0787108
				GGG-GCT	5	0.00616249						CCA-CTA	193	0.078305
				GGT-AAA	387	0.476977						CCA-GAA	2	0.000811451
				GGT-CCA	195	0.240337						CCA-GAT	571	0.231669
				GGT-GAC	194	0.239105						CCA-GCA	194	0.0787108
				GGT-GAT	112	0.13804						CCA-GGA	190	0.0770879
				GGT-GCC	194	0.239105						CCA-GGG	194	0.0787108
				GGT-GCT	193	0.237872						CCA-GGT	10	0.00405726
				GGT-GGA	190	0.234175						CCA-GTG	385	0.156204
				GGT-GGG	49	0.0603924						CCA-TAC	194	0.0787108
				GGT-GGT	194	0.239105						CCA-TCA	193	0.078305
				GGT-GTT	1	0.0012325						CCA-TGG	194	0.0787108
				GGT-TTA	194	0.239105						CCA-TGT	194	0.0787108
				GTA-ACA	191	0.235407						CCA-TTG	195	0.0791165
				GTA-ATA	2	0.002465						CCA-TTT	585	0.237349
				GTA-ATC	1	0.0012325						CCC-ACA	160	0.0649161
				GTA-GAT	1	0.0012325						CCC-ACT	193	0.078305
				GTC-ACA	194	0.239105						CCC-ATA	34	0.0137947
				GTC-ACT	194	0.239105						CCC-ATT	194	0.0787108
				GTC-ATT	194	0.239105						CCC-CCT	192	0.0778993
				GTG-ACT	194	0.239105						CCG-GGA	4	0.0016229
				GTG-CTA	194	0.239105						CCT-AAA	194	0.0787108
				GTT-AAA	1	0.0012325						CCT-AAT	194	0.0787108
				GTT-AAC	1	0.0012325						CCT-ACT	389	0.157827
				GTT-CCA	194	0.239105						CCT-AGG	194	0.0787108
				GTT-GCA	194	0.239105						CCT-ATT	194	0.0787108
				GTT-GGA	3	0.0036975						CCT-CAG	388	0.157422
				N	81136							CCT-CAT	194	0.0787108
				TAC-AAA	387	0.476977						CCT-CGG	27	0.0109546
				TAC-AAT	194	0.239105						CCT-CGT	194	0.0787108
				TAC-ACA	192	0.23664						CCT-CTA	1	0.000405726
				TAC-ATT	1	0.0012325						CCT-CTC	193	0.078305
				TAC-CGA	194	0.239105						CCT-GAA	194	0.0787108
				TAC-CTA	194	0.239105						CCT-GAC	194	0.0787108
				TAC-GCA	194	0.239105						CCT-GCA	387	0.157016
				TAC-TAC	388	0.478209						CCT-GCC	194	0.0787108
				TAC-TTC	1	0.0012325						CCT-GGT	194	0.0787108
				TAT-AAA	1	0.0012325						CCT-GTC	194	0.0787108
				TAT-ACA	2	0.002465						CCT-GTT	194	0.0787108
				TAT-CAC	1	0.0012325						CCT-TGT	194	0.0787108
				TAT-GAA	106	0.130645						CCT-TTA	194	0.0787108
				TAT-GGT	194	0.239105						CCT-TTC	388	0.157422
				TAT-TTC	192	0.23664						CCT-TTG	388	0.157422
				TAT-TTT	1	0.0012325						CCT-TTT	582	0.236132
				TCA-AAA	195	0.240337						CGA-CCC	3	0.00121718
				TCA-ACA	2	0.002465						CGA-TCA	3	0.00121718
				TCA-ACT	579	0.713617						CGC-CTC	194	0.0787108
				TCA-AGA	193	0.237872						CGG-ATG	1	0.000405726
				TCA-ATT	2	0.002465						CGG-CGG	194	0.0787108
				TCA-CGT	194	0.239105						CGG-GCA	194	0.0787108
				TCA-GAT	194	0.239105						CGG-TAT	130	0.0527443
				TCA-GCG	193	0.237872						CGT-AGT	194	0.0787108
				TCA-GCT	1	0.0012325						CGT-CGG	130	0.0527443
				TCA-GGC	2	0.002465						CGT-CTT	194	0.0787108
				TCA-TCA	195	0.240337						CGT-GAA	194	0.0787108
				TCC-AAA	194	0.239105						CGT-GAG	2	0.000811451
				TCC-ATG	194	0.239105						CGT-GAT	383	0.155393
				TCC-TCA	193	0.237872						CGT-GCA	194	0.0787108
				TCC-TCT	1	0.0012325						CGT-GCT	194	0.0787108
				TCG-ACT	1	0.0012325						CGT-GGT	197	0.0799279
				TCG-CGC	193	0.237872						CGT-GTT	194	0.0787108
				TCG-GGA	192	0.23664						CTA-CAT	194	0.0787108
				TCT-AAC	2	0.002465						CTA-CCA	388	0.157422
				TCT-AAG	194	0.239105						CTA-CTA	1	0.000405726
				TCT-CCT	190	0.234175						CTA-CTT	388	0.157422
				TCT-CGC	1	0.0012325						CTA-GGT	192	0.0778993
				TCT-CGT	194	0.239105						CTA-GTC	184	0.0746535
				TCT-CTA	37	0.0456024						CTA-GTT	10	0.00405726
				TCT-CTC	1	0.0012325						CTA-TAT	194	0.0787108
				TCT-CTT	1	0.0012325						CTA-TCA	1	0.000405726
				TCT-GAT	157	0.193502						CTA-TTA	194	0.0787108
				TCT-GCT	195	0.240337						CTC-AAA	386	0.15661
				TCT-GGA	1	0.0012325						CTC-AAG	192	0.0778993
				TCT-GGC	1	0.0012325						CTC-AAT	194	0.0787108
				TCT-GGT	157	0.193502						CTC-ACA	194	0.0787108
				TCT-GTT	1	0.0012325						CTC-ATC	194	0.0787108
				TCT-TCT	195	0.240337						CTC-ATT	194	0.0787108
				TCT-TGG	194	0.239105						CTC-CAA	194	0.0787108
				TGC-CAA	1	0.0012325						CTC-CCT	194	0.0787108
				TGG-CCG	194	0.239105						CTC-GCA	2	0.000811451
				TGG-GTT	194	0.239105						CTC-GGT	14	0.00568016
				TGG-TAC	1	0.0012325						CTC-TAT	194	0.0787108
				TGG-TAT	193	0.237872						CTC-TCA	193	0.078305
				TGG-TTC	194	0.239105						CTC-TGC	194	0.0787108
				TGG-TTG	194	0.239105						CTG-CCT	194	0.0787108
				TGT-GAT	82	0.101065						CTG-TAT	64	0.0259664
				TGT-GGA	1	0.0012325						CTG-TTA	194	0.0787108
				TTA-AGA	1	0.0012325						CTT-AAT	1	0.000405726
				TTA-CCA	7	0.00862749						CTT-ACA	62	0.025155
				TTA-CCC	194	0.239105						CTT-ACT	581	0.235727
				TTA-CCG	185	0.228012						CTT-AGA	120	0.0486871
				TTA-CTG	2	0.002465						CTT-AGC	194	0.0787108
				TTC-AAA	194	0.239105						CTT-AGG	193	0.078305
				TTC-ACC	194	0.239105						CTT-AGT	1	0.000405726
				TTC-CCA	194	0.239105						CTT-ATA	1	0.000405726
				TTC-CCT	194	0.239105						CTT-ATG	387	0.157016
				TTC-GGA	194	0.239105						CTT-ATT	194	0.0787108
				TTC-GGC	192	0.23664						CTT-CAA	582	0.236132
				TTC-TAC	387	0.476977						CTT-CAT	3	0.00121718
				TTC-TCC	194	0.239105						CTT-CCT	1	0.000405726
				TTC-TTC	194	0.239105						CTT-CTA	194	0.0787108
				TTG-AAC	193	0.237872						CTT-GAA	194	0.0787108
				TTG-AAT	194	0.239105						CTT-GAC	582	0.236132
				TTG-ACC	194	0.239105						CTT-GAG	194	0.0787108
				TTG-CAA	194	0.239105						CTT-GAT	194	0.0787108
				TTG-CCA	193	0.237872						CTT-GCA	228	0.0925054
				TTG-CTG	388	0.478209						CTT-GCT	384	0.155799
				TTG-GAT	388	0.478209						CTT-GGA	582	0.236132
				TTG-GGA	1	0.0012325						CTT-GGT	374	0.151741
				TTT-AAT	1	0.0012325						CTT-GTT	388	0.157422
				TTT-CCT	3	0.0036975						CTT-TAT	194	0.0787108
				TTT-GCC	194	0.239105						CTT-TCA	158	0.0641046
				TTT-GGC	2	0.002465						CTT-TCT	388	0.157422
				TTT-GGG	194	0.239105						CTT-TGC	192	0.0778993
				TTT-GGT	226	0.278545						CTT-TTC	194	0.0787108
				TTT-GTT	3	0.0036975						CTT-TTG	194	0.0787108
				TTT-TAC	1	0.0012325						GAA-AAA	194	0.0787108
				TTT-TGT	1	0.0012325						GAA-AAG	194	0.0787108
												GAA-AAT	388	0.157422
												GAA-ACA	194	0.0787108
												GAA-AGT	194	0.0787108
												GAA-ATC	388	0.157422
												GAA-ATG	194	0.0787108
												GAA-ATT	388	0.157422
												GAA-CAA	194	0.0787108
												GAA-CAT	190	0.0770879
												GAA-CCA	388	0.157422
												GAA-CTT	388	0.157422
												GAA-GAC	192	0.0778993
												GAA-GAT	196	0.0795222
												GAA-GGA	194	0.0787108
												GAA-GGT	380	0.154176
												GAA-GTC	388	0.157422
												GAA-GTG	194	0.0787108
												GAA-GTT	388	0.157422
												GAA-TAT	198	0.0803337
												GAA-TCT	387	0.157016
												GAA-TGC	194	0.0787108
												GAA-TTA	194	0.0787108
												GAA-TTT	387	0.157016
												GAC-AAA	582	0.236132
												GAC-AAC	160	0.0649161
												GAC-ACT	182	0.0738421
												GAC-ATA	194	0.0787108
												GAC-ATC	194	0.0787108
												GAC-ATT	400	0.16229
												GAC-CAC	2	0.000811451
												GAC-CCT	194	0.0787108
												GAC-CGC	194	0.0787108
												GAC-CTC	194	0.0787108
												GAC-CTT	194	0.0787108
												GAC-GAA	1	0.000405726
												GAC-GAC	192	0.0778993
												GAC-TCA	384	0.155799
												GAC-TCT	192	0.0778993
												GAC-TGT	193	0.078305
												GAC-TTG	194	0.0787108
												GAG-AAC	194	0.0787108
												GAG-AAG	192	0.0778993
												GAG-AGA	194	0.0787108
												GAG-ATT	194	0.0787108
												GAG-CAG	194	0.0787108
												GAG-CCA	194	0.0787108
												GAG-GAG	196	0.0795222
												GAG-GCT	194	0.0787108
												GAG-GTT	194	0.0787108
												GAG-TCT	196	0.0795222
												GAG-TGT	388	0.157422
												GAG-TTA	194	0.0787108
												GAG-TTC	64	0.0259664
												GAT-AAA	194	0.0787108
												GAT-AAC	192	0.0778993
												GAT-AGG	194	0.0787108
												GAT-ATC	194	0.0787108
												GAT-ATT	388	0.157422
												GAT-CAA	194	0.0787108
												GAT-CCA	580	0.235321
												GAT-CCT	194	0.0787108
												GAT-CTA	194	0.0787108
												GAT-CTC	579	0.234915
												GAT-GAA	581	0.235727
												GAT-GAC	34	0.0137947
												GAT-GAT	184	0.0746535
												GAT-GCT	582	0.236132
												GAT-GGA	194	0.0787108
												GAT-GGT	388	0.157422
												GAT-GTG	67	0.0271836
												GAT-GTT	510	0.20692
												GAT-TAT	388	0.157422
												GAT-TCA	393	0.15945
												GAT-TCG	167	0.0677562
												GAT-TCT	388	0.157422
												GAT-TGC	194	0.0787108
												GAT-TGT	195	0.0791165
												GAT-TTA	194	0.0787108
												GAT-TTG	221	0.0896654
												GAT-TTT	579	0.234915
												GCA-ACT	194	0.0787108
												GCA-AGT	194	0.0787108
												GCA-ATA	1	0.000405726
												GCA-ATT	194	0.0787108
												GCA-CAA	776	0.314843
												GCA-CAC	194	0.0787108
												GCA-CCA	197	0.0799279
												GCA-CCT	194	0.0787108
												GCA-CGT	228	0.0925054
												GCA-CTG	194	0.0787108
												GCA-CTT	388	0.157422
												GCA-GAA	386	0.15661
												GCA-GAT	582	0.236132
												GCA-GCT	195	0.0791165
												GCA-GGC	194	0.0787108
												GCA-GGT	391	0.158639
												GCA-TAC	193	0.078305
												GCA-TCA	191	0.0774936
												GCA-TCT	194	0.0787108
												GCA-TTA	194	0.0787108
												GCA-TTT	1	0.000405726
												GCC-AAC	192	0.0778993
												GCC-AAG	194	0.0787108
												GCC-AAT	2	0.000811451
												GCC-ACC	194	0.0787108
												GCC-ATA	386	0.15661
												GCC-ATT	194	0.0787108
												GCC-GGT	194	0.0787108
												GCC-TAC	194	0.0787108
												GCG-AAT	194	0.0787108
												GCG-GGT	191	0.0774936
												GCT-AAC	2	0.000811451
												GCT-AAT	195	0.0791165
												GCT-ACT	388	0.157422
												GCT-AGA	194	0.0787108
												GCT-AGT	388	0.157422
												GCT-ATA	162	0.0657275
												GCT-ATC	31	0.0125775
												GCT-ATG	194	0.0787108
												GCT-ATT	387	0.157016
												GCT-CAA	194	0.0787108
												GCT-CCA	194	0.0787108
												GCT-CCT	194	0.0787108
												GCT-CTT	1	0.000405726
												GCT-GAA	388	0.157422
												GCT-GAC	160	0.0649161
												GCT-GAT	388	0.157422
												GCT-GCA	581	0.235727
												GCT-GCT	388	0.157422
												GCT-GGC	386	0.15661
												GCT-GGT	195	0.0791165
												GCT-GTA	193	0.078305
												GCT-GTC	194	0.0787108
												GCT-GTT	388	0.157422
												GCT-TAC	194	0.0787108
												GCT-TAT	388	0.157422
												GCT-TCA	194	0.0787108
												GCT-TCC	193	0.078305
												GCT-TCT	194	0.0787108
												GCT-TGG	388	0.157422
												GCT-TTA	765	0.31038
												GCT-TTT	1	0.000405726
												GGA-AAA	582	0.236132
												GGA-AAG	577	0.234104
												GGA-AAT	5	0.00202863
												GGA-ACA	194	0.0787108
												GGA-ACC	194	0.0787108
												GGA-ATA	192	0.0778993
												GGA-ATC	191	0.0774936
												GGA-ATT	197	0.0799279
												GGA-CAA	194	0.0787108
												GGA-CCT	194	0.0787108
												GGA-GTC	192	0.0778993
												GGA-GTG	194	0.0787108
												GGA-GTT	324	0.131455
												GGA-TCC	192	0.0778993
												GGC-AAA	194	0.0787108
												GGC-ACA	388	0.157422
												GGC-AGA	388	0.157422
												GGC-AGT	194	0.0787108
												GGC-ATT	194	0.0787108
												GGC-CTT	194	0.0787108
												GGC-TAT	194	0.0787108
												GGC-TGC	194	0.0787108
												GGC-TGG	194	0.0787108
												GGC-TGT	386	0.15661
												GGC-TTC	194	0.0787108
												GGC-TTG	192	0.0778993
												GGG-ACC	194	0.0787108
												GGG-CAA	194	0.0787108
												GGG-CGT	1	0.000405726
												GGG-GCT	194	0.0787108
												GGT-AAC	197	0.0799279
												GGT-AAT	389	0.157827
												GGT-ACA	194	0.0787108
												GGT-ACC	1	0.000405726
												GGT-ACT	386	0.15661
												GGT-AGC	190	0.0770879
												GGT-ATA	194	0.0787108
												GGT-ATC	1	0.000405726
												GGT-ATT	388	0.157422
												GGT-CAC	3	0.00121718
												GGT-CTC	2	0.000811451
												GGT-CTT	1	0.000405726
												GGT-GAA	191	0.0774936
												GGT-GAC	193	0.078305
												GGT-GAT	978	0.3968
												GGT-GCA	774	0.314032
												GGT-GCT	387	0.157016
												GGT-GGT	579	0.234915
												GGT-GTA	196	0.0795222
												GGT-GTC	387	0.157016
												GGT-GTT	1235	0.501071
												GGT-TAC	191	0.0774936
												GGT-TAT	388	0.157422
												GGT-TCT	195	0.0791165
												GGT-TGG	388	0.157422
												GGT-TTA	194	0.0787108
												GGT-TTC	192	0.0778993
												GGT-TTT	774	0.314032
												GTA-AAC	193	0.078305
												GTA-ACA	192	0.0778993
												GTA-ATA	195	0.0791165
												GTA-ATG	190	0.0770879
												GTA-ATT	194	0.0787108
												GTA-CTT	388	0.157422
												GTA-GAA	196	0.0795222
												GTA-GAC	192	0.0778993
												GTA-GAT	389	0.157827
												GTA-GCT	194	0.0787108
												GTA-GTA	388	0.157422
												GTA-GTC	193	0.078305
												GTA-GTT	1	0.000405726
												GTC-AAA	386	0.15661
												GTC-AAC	581	0.235727
												GTC-AAT	195	0.0791165
												GTC-AGA	193	0.078305
												GTC-AGC	1	0.000405726
												GTC-AGT	194	0.0787108
												GTC-CAA	194	0.0787108
												GTC-CCT	388	0.157422
												GTC-CGT	194	0.0787108
												GTC-CTA	388	0.157422
												GTC-TAT	194	0.0787108
												GTC-TCT	539	0.218686
												GTC-TGT	194	0.0787108
												GTC-TTC	193	0.078305
												GTC-TTT	193	0.078305
												GTG-ACA	386	0.15661
												GTG-ACT	388	0.157422
												GTG-CAA	194	0.0787108
												GTG-CGT	193	0.078305
												GTG-CTC	191	0.0774936
												GTG-GGT	195	0.0791165
												GTG-GTC	194	0.0787108
												GTG-TCT	582	0.236132
												GTG-TTT	194	0.0787108
												GTT-AAA	392	0.159044
												GTT-AAC	194	0.0787108
												GTT-AAT	388	0.157422
												GTT-ACA	194	0.0787108
												GTT-ACC	193	0.078305
												GTT-ACT	196	0.0795222
												GTT-AGA	194	0.0787108
												GTT-AGT	2	0.000811451
												GTT-ATA	389	0.157827
												GTT-ATC	2	0.000811451
												GTT-ATT	194	0.0787108
												GTT-CAA	1	0.000405726
												GTT-CTC	194	0.0787108
												GTT-CTT	388	0.157422
												GTT-GAA	380	0.154176
												GTT-GAC	1	0.000405726
												GTT-GAG	194	0.0787108
												GTT-GAT	388	0.157422
												GTT-GCA	3	0.00121718
												GTT-GCC	194	0.0787108
												GTT-GCT	776	0.314843
												GTT-GGT	386	0.15661
												GTT-GTA	387	0.157016
												GTT-GTT	195	0.0791165
												GTT-TAC	33	0.0133889
												GTT-TAT	1323	0.536775
												GTT-TCA	194	0.0787108
												GTT-TCT	10	0.00405726
												GTT-TGT	194	0.0787108
												GTT-TTA	589	0.238972
												GTT-TTC	195	0.0791165
												GTT-TTG	194	0.0787108
												GTT-TTT	777	0.315249
												S	246472
												TAC-AAA	194	0.0787108
												TAC-ACA	192	0.0778993
												TAC-ACT	581	0.235727
												TAC-AGA	194	0.0787108
												TAC-ATT	388	0.157422
												TAC-CAA	191	0.0774936
												TAC-CAC	166	0.0673504
												TAC-CAT	26	0.0105489
												TAC-CCT	194	0.0787108
												TAC-CGG	130	0.0527443
												TAC-CTG	64	0.0259664
												TAC-GCT	1	0.000405726
												TAC-TCT	194	0.0787108
												TAC-TTT	194	0.0787108
												TAT-AAA	194	0.0787108
												TAT-AAT	775	0.314437
												TAT-AGA	194	0.0787108
												TAT-AGG	194	0.0787108
												TAT-AGT	2	0.000811451
												TAT-ATA	194	0.0787108
												TAT-CAA	194	0.0787108
												TAT-CAC	1	0.000405726
												TAT-CAG	578	0.234509
												TAT-CAT	197	0.0799279
												TAT-CTT	194	0.0787108
												TAT-GAA	194	0.0787108
												TAT-GAG	582	0.236132
												TAT-GAT	194	0.0787108
												TAT-GCA	194	0.0787108
												TAT-GCT	194	0.0787108
												TAT-GGA	194	0.0787108
												TAT-GGC	194	0.0787108
												TAT-GGT	425	0.172433
												TAT-GTC	402	0.163102
												TAT-GTG	388	0.157422
												TAT-TAC	353	0.143221
												TAT-TAT	194	0.0787108
												TAT-TCA	3	0.00121718
												TAT-TCT	776	0.314843
												TAT-TTG	194	0.0787108
												TAT-TTT	585	0.237349
												TCA-AAA	387	0.157016
												TCA-AAG	1	0.000405726
												TCA-AAT	194	0.0787108
												TCA-ACT	582	0.236132
												TCA-AGT	194	0.0787108
												TCA-CAA	194	0.0787108
												TCA-CCA	193	0.078305
												TCA-CGT	160	0.0649161
												TCA-CTC	14	0.00568016
												TCA-CTT	374	0.151741
												TCA-GAA	194	0.0787108
												TCA-GAG	194	0.0787108
												TCA-GAT	1	0.000405726
												TCA-GCA	194	0.0787108
												TCA-GGT	194	0.0787108
												TCA-GTA	194	0.0787108
												TCA-GTT	581	0.235727
												TCA-TAC	1	0.000405726
												TCA-TAT	388	0.157422
												TCA-TCA	2	0.000811451
												TCA-TTC	194	0.0787108
												TCA-TTT	579	0.234915
												TCC-AAA	3	0.00121718
												TCC-AAT	385	0.156204
												TCC-ACA	194	0.0787108
												TCC-ACT	333	0.135107
												TCC-ATC	194	0.0787108
												TCC-ATT	52	0.0210977
												TCC-CTA	194	0.0787108
												TCC-GCA	191	0.0774936
												TCC-TCA	194	0.0787108
												TCC-TGC	192	0.0778993
												TCC-TTC	388	0.157422
												TCG-AAG	167	0.0677562
												TCG-GCT	187	0.0758707
												TCG-GTT	7	0.00284008
												TCT-AAC	968	0.392742
												TCT-AAG	388	0.157422
												TCT-AAT	583	0.236538
												TCT-ACA	194	0.0787108
												TCT-ACT	194	0.0787108
												TCT-AGT	388	0.157422
												TCT-ATG	194	0.0787108
												TCT-ATT	388	0.157422
												TCT-CAG	194	0.0787108
												TCT-CAT	37	0.0150118
												TCT-CCT	222	0.0900711
												TCT-CGT	130	0.0527443
												TCT-CTC	194	0.0787108
												TCT-GAG	192	0.0778993
												TCT-GCA	195	0.0791165
												TCT-GCT	194	0.0787108
												TCT-GGC	194	0.0787108
												TCT-GGG	194	0.0787108
												TCT-GGT	388	0.157422
												TCT-GTC	194	0.0787108
												TCT-GTT	194	0.0787108
												TCT-TCA	194	0.0787108
												TCT-TCC	195	0.0791165
												TCT-TCT	194	0.0787108
												TCT-TGT	192	0.0778993
												TCT-TTC	194	0.0787108
												TCT-TTT	388	0.157422
												TGC-AAA	192	0.0778993
												TGC-ACA	192	0.0778993
												TGC-ACG	1	0.000405726
												TGC-ACT	195	0.0791165
												TGC-AGC	194	0.0787108
												TGC-CCT	194	0.0787108
												TGC-CTT	194	0.0787108
												TGC-GCT	194	0.0787108
												TGC-GTT	194	0.0787108
												TGC-TGC	192	0.0778993
												TGC-TGT	384	0.155799
												TGC-TTC	1	0.000405726
												TGC-TTT	193	0.078305
												TGG-AAC	194	0.0787108
												TGG-AAT	194	0.0787108
												TGG-ACA	193	0.078305
												TGG-ACC	194	0.0787108
												TGG-ACG	9	0.00365153
												TGG-ATG	183	0.0742478
												TGG-ATT	194	0.0787108
												TGG-CCA	194	0.0787108
												TGG-CGT	194	0.0787108
												TGG-CTA	192	0.0778993
												TGG-GCA	1	0.000405726
												TGG-TAC	194	0.0787108
												TGG-TTC	194	0.0787108
												TGG-TTT	194	0.0787108
												TGT-AAT	387	0.157016
												TGT-ACA	388	0.157422
												TGT-ACG	194	0.0787108
												TGT-AGT	193	0.078305
												TGT-ATG	192	0.0778993
												TGT-CAT	194	0.0787108
												TGT-CTC	192	0.0778993
												TGT-GAA	193	0.078305
												TGT-GAC	194	0.0787108
												TGT-GAT	194	0.0787108
												TGT-GCA	389	0.157827
												TGT-GGA	580	0.235321
												TGT-GGT	193	0.078305
												TGT-GTA	194	0.0787108
												TGT-GTC	194	0.0787108
												TGT-GTT	388	0.157422
												TGT-TAC	194	0.0787108
												TGT-TAT	194	0.0787108
												TGT-TCT	386	0.15661
												TGT-TGT	192	0.0778993
												TGT-TTA	194	0.0787108
												TTA-AAA	199	0.0807394
												TTA-AAC	384	0.155799
												TTA-AAT	583	0.236538
												TTA-ACA	194	0.0787108
												TTA-ACG	1	0.000405726
												TTA-ACT	194	0.0787108
												TTA-ATA	194	0.0787108
												TTA-ATG	2	0.000811451
												TTA-ATT	194	0.0787108
												TTA-CAA	385	0.156204
												TTA-CAT	575	0.233292
												TTA-CCA	388	0.157422
												TTA-CCC	192	0.0778993
												TTA-CCT	194	0.0787108
												TTA-CGA	3	0.00121718
												TTA-CTC	1	0.000405726
												TTA-CTT	192	0.0778993
												TTA-GAA	194	0.0787108
												TTA-GAC	191	0.0774936
												TTA-GAT	391	0.158639
												TTA-GCG	191	0.0774936
												TTA-GCT	1	0.000405726
												TTA-GGG	1	0.000405726
												TTA-GGT	193	0.078305
												TTA-GTG	192	0.0778993
												TTA-GTT	2	0.000811451
												TTA-TAT	3	0.00121718
												TTA-TTG	194	0.0787108
												TTC-AAA	194	0.0787108
												TTC-AAC	388	0.157422
												TTC-AAG	194	0.0787108
												TTC-AAT	192	0.0778993
												TTC-ACA	381	0.154581
												TTC-ACT	197	0.0799279
												TTC-AGA	258	0.104677
												TTC-ATA	7	0.00284008
												TTC-ATC	194	0.0787108
												TTC-CAA	385	0.156204
												TTC-CAT	194	0.0787108
												TTC-CCT	194	0.0787108
												TTC-CGA	3	0.00121718
												TTC-GCA	1	0.000405726
												TTC-GCT	1	0.000405726
												TTC-TTA	194	0.0787108
												TTC-TTG	194	0.0787108
												TTC-TTT	194	0.0787108
												TTG-AAA	194	0.0787108
												TTG-AAG	27	0.0109546
												TTG-ACT	190	0.0770879
												TTG-ATC	194	0.0787108
												TTG-ATG	1	0.000405726
												TTG-ATT	389	0.157827
												TTG-CAA	388	0.157422
												TTG-CAG	194	0.0787108
												TTG-CAT	194	0.0787108
												TTG-CCA	581	0.235727
												TTG-CTA	1	0.000405726
												TTG-CTC	195	0.0791165
												TTG-GAC	2	0.000811451
												TTG-GAT	122	0.0494985
												TTG-GGT	70	0.0284008
												TTG-GTA	194	0.0787108
												TTG-GTT	194	0.0787108
												TTG-TCT	1	0.000405726
												TTG-TGC	194	0.0787108
												TTG-TTC	194	0.0787108
												TTG-TTG	194	0.0787108
												TTG-TTT	194	0.0787108
												TTT-AAA	196	0.0795222
												TTT-AAC	387	0.157016
												TTT-AAG	582	0.236132
												TTT-AAT	973	0.394771
												TTT-ACA	195	0.0791165
												TTT-ACT	387	0.157016
												TTT-AGA	204	0.082768
												TTT-AGG	194	0.0787108
												TTT-ATA	192	0.0778993
												TTT-ATG	1	0.000405726
												TTT-ATT	194	0.0787108
												TTT-CAA	582	0.236132
												TTT-CCT	582	0.236132
												TTT-CTA	194	0.0787108
												TTT-CTG	194	0.0787108
												TTT-CTT	387	0.157016
												TTT-GAA	388	0.157422
												TTT-GAC	1	0.000405726
												TTT-GAG	194	0.0787108
												TTT-GAT	386	0.15661
												TTT-GCA	388	0.157422
												TTT-GCT	389	0.157827
												TTT-GGC	194	0.0787108
												TTT-GGT	1161	0.471047
												TTT-GTA	386	0.15661
												TTT-GTG	388	0.157422
												TTT-GTT	388	0.157422
												TTT-TAT	194	0.0787108
												TTT-TCA	196	0.0795222
												TTT-TCC	385	0.156204
												TTT-TCG	194	0.0787108
												TTT-TCT	1	0.000405726
												TTT-TGT	581	0.235727
												TTT-TTA	2	0.000811451
												TTT-TTC	3	0.00121718
												TTT-TTG	194	0.0787108
												TTT-TTT	2	0.000811451
